# Supplementary material for: Ubiquitination and degradation of NF90 by Tim-3 inhibits antiviral innate immunity
Source: eLife. 2021 Jun 10;10:e66501. doi: 10.7554/eLife.66501 (PMC8225388; doi:10.7554/eLife.66501)
Supplement: Figure 1—source data 3. [file elife-66501-fig1-data3.zip]

Archive with 5 entries (4 files):
- Figure1-source data3-Related to Figure1C/
- Figure1-source data3-Related to Figure1C/Fig1C-Input-IB-HA.jpg
- Figure1-source data3-Related to Figure1C/Fig1C-IP-IB-HA.jpg
- Figure1-source data3-Related to Figure1C/Fig1C-IP-IB-p-Tyr.jpg
- Figure1-source data3-Related to Figure1C/Fig1C-a┬-actin.jpg
