# Supplementary material for: Ubiquitination and degradation of NF90 by Tim-3 inhibits antiviral innate immunity
Source: eLife. 2021 Jun 10;10:e66501. doi: 10.7554/eLife.66501 (PMC8225388; doi:10.7554/eLife.66501)
Supplement: Figure 2—source code 2. [file elife-66501-fig2-code2.zip]

Archive with 2 entries (1 files):
- Figure 2í¬source code 2-Related to Figure 2A&B/
- Figure 2í¬source code 2-Related to Figure 2A&B/B.png
