# Supplementary material for: Ubiquitination and degradation of NF90 by Tim-3 inhibits antiviral innate immunity
Source: eLife. 2021 Jun 10;10:e66501. doi: 10.7554/eLife.66501 (PMC8225388; doi:10.7554/eLife.66501)
Supplement: Figure 2—source data 1. [file elife-66501-fig2-data1.zip]

Archive with 6 entries (5 files):
- Figure2-source data1-Related to Figure2A/
- Figure2-source data1-Related to Figure2A/Fig2A-Input-IB-Flag.jpg
- Figure2-source data1-Related to Figure2A/Fig2A-Input-IB-HA.jpg
- Figure2-source data1-Related to Figure2A/Fig2A-IP-IB-Flag.jpg
- Figure2-source data1-Related to Figure2A/Fig2A-IP-IB-HA.jpg
- Figure2-source data1-Related to Figure2A/Fig2A-a┬-actin.jpg
