# Supplementary material for: Ubiquitination and degradation of NF90 by Tim-3 inhibits antiviral innate immunity
Source: eLife. 2021 Jun 10;10:e66501. doi: 10.7554/eLife.66501 (PMC8225388; doi:10.7554/eLife.66501)
Supplement: Figure 2—source data 4. [file elife-66501-fig2-data4.zip]

Archive with 4 entries (3 files):
- Figure2-source data4-Related to Figure2E/
- Figure2-source data4-Related to Figure2E/Fig2E-NF90.jpg
- Figure2-source data4-Related to Figure2E/Fig2E-WT-NF90.jpg
- Figure2-source data4-Related to Figure2E/Fig2E-a┬-actin.jpg
