# Supplementary material for: Ubiquitination and degradation of NF90 by Tim-3 inhibits antiviral innate immunity
Source: eLife. 2021 Jun 10;10:e66501. doi: 10.7554/eLife.66501 (PMC8225388; doi:10.7554/eLife.66501)
Supplement: Figure 3—source code 1. [file elife-66501-fig3-code1.zip]

Archive with 4 entries (3 files):
- Figure 3í¬source code 1-Related to Figure 3A/
- Figure 3í¬source code 1-Related to Figure 3A/Input-IB-NF90.jpg
- Figure 3í¬source code 1-Related to Figure 3A/Input-IB-Ub.jpg
- Figure 3í¬source code 1-Related to Figure 3A/Input-a┬-actin.jpg
