# Supplementary material for: Ubiquitination and degradation of NF90 by Tim-3 inhibits antiviral innate immunity
Source: eLife. 2021 Jun 10;10:e66501. doi: 10.7554/eLife.66501 (PMC8225388; doi:10.7554/eLife.66501)
Supplement: Figure 3—source data 2. [file elife-66501-fig3-data2.zip]

Archive with 7 entries (6 files):
- Figure3-source data2-Related to Figure3B/
- Figure3-source data2-Related to Figure3B/Fig3B-Input-IB-Flag.jpg
- Figure3-source data2-Related to Figure3B/Fig3B-Input-IB-HA.jpg
- Figure3-source data2-Related to Figure3B/Fig3B-Input-IB-Tim-3.jpg
- Figure3-source data2-Related to Figure3B/Fig3B-IP-IB-Flag.jpg
- Figure3-source data2-Related to Figure3B/Fig3B-IP-IB-HA.jpg
- Figure3-source data2-Related to Figure3B/Fig3B-a┬-actin.jpg
