# Supplementary material for: Ubiquitination and degradation of NF90 by Tim-3 inhibits antiviral innate immunity
Source: eLife. 2021 Jun 10;10:e66501. doi: 10.7554/eLife.66501 (PMC8225388; doi:10.7554/eLife.66501)
Supplement: Figure 3—source data 3. [file elife-66501-fig3-data3.zip]

Archive with 6 entries (5 files):
- Figure3-source data3-Related to Figure3D/
- Figure3-source data3-Related to Figure3D/Fig3D-Input-IB-Flag.jpg
- Figure3-source data3-Related to Figure3D/Fig3D-Input-IB-HA.jpg
- Figure3-source data3-Related to Figure3D/Fig3D-IP-IB-Flag.jpg
- Figure3-source data3-Related to Figure3D/Fig3D-IP-IB-HA.jpg
- Figure3-source data3-Related to Figure3D/Fig3D-a┬-actin.jpg
