# Supplementary material for: Ubiquitination and degradation of NF90 by Tim-3 inhibits antiviral innate immunity
Source: eLife. 2021 Jun 10;10:e66501. doi: 10.7554/eLife.66501 (PMC8225388; doi:10.7554/eLife.66501)
Supplement: Figure 4—source code 2. [file elife-66501-fig4-code2.zip]

Archive with 3 entries (2 files):
- Figure 4í¬source code 2-Related to Figure 4B/
- Figure 4í¬source code 2-Related to Figure 4B/B-NF90.jpg
- Figure 4í¬source code 2-Related to Figure 4B/B-a┬-actin.jpg
