# Supplementary material for: Ubiquitination and degradation of NF90 by Tim-3 inhibits antiviral innate immunity
Source: eLife. 2021 Jun 10;10:e66501. doi: 10.7554/eLife.66501 (PMC8225388; doi:10.7554/eLife.66501)
Supplement: Figure 4—source data 1. [file elife-66501-fig4-data1.zip]

Archive with 5 entries (4 files):
- Figure4-source data1-Related to Figure4B/
- Figure4-source data1-Related to Figure4B/Fig 4B -a┬-actin.jpg
- Figure4-source data1-Related to Figure4B/Fig 4B-Flag-MG132+.jpg
- Figure4-source data1-Related to Figure4B/Fig 4B-V5.jpg
- Figure4-source data1-Related to Figure4B/Fig4 B-NF90-Flag MG132-.jpg
