# Supplementary material for: Ubiquitination and degradation of NF90 by Tim-3 inhibits antiviral innate immunity
Source: eLife. 2021 Jun 10;10:e66501. doi: 10.7554/eLife.66501 (PMC8225388; doi:10.7554/eLife.66501)
Supplement: Figure 4—source data 2. [file elife-66501-fig4-data2.zip]

Archive with 4 entries (3 files):
- Figure4-source data2-Related to Figure4C/
- Figure4-source data2-Related to Figure4C/Fig 4C-Flag.jpg
- Figure4-source data2-Related to Figure4C/Fig 4C-Tim-3.jpg
- Figure4-source data2-Related to Figure4C/Fig 4C-V5.jpg
