# Supplementary material for: Ubiquitination and degradation of NF90 by Tim-3 inhibits antiviral innate immunity
Source: eLife. 2021 Jun 10;10:e66501. doi: 10.7554/eLife.66501 (PMC8225388; doi:10.7554/eLife.66501)
Supplement: Figure 4—source data 3. [file elife-66501-fig4-data3.zip]

Archive with 3 entries (2 files):
- Figure4-source data3-Related to Figure4D/
- Figure4-source data3-Related to Figure4D/Fig4 D-a┬-actin.jpg
- Figure4-source data3-Related to Figure4D/Fig4D-TRIM47.jpg
