# Supplementary material for: Ubiquitination and degradation of NF90 by Tim-3 inhibits antiviral innate immunity
Source: eLife. 2021 Jun 10;10:e66501. doi: 10.7554/eLife.66501 (PMC8225388; doi:10.7554/eLife.66501)
Supplement: Figure 4—source data 4. [file elife-66501-fig4-data4.zip]

Archive with 3 entries (2 files):
- Figure4-source data4-Related to Figure4E/
- Figure4-source data4-Related to Figure4E/Fig4E-TRIM47.jpg
- Figure4-source data4-Related to Figure4E/Fig4E-a┬-actin.jpg
