# Supplementary material for: Ubiquitination and degradation of NF90 by Tim-3 inhibits antiviral innate immunity
Source: eLife. 2021 Jun 10;10:e66501. doi: 10.7554/eLife.66501 (PMC8225388; doi:10.7554/eLife.66501)
Supplement: Figure 4—source data 5. [file elife-66501-fig4-data5.zip]

Archive with 7 entries (6 files):
- Figure4-source data5-Related to Figure4F/
- Figure4-source data5-Related to Figure4F/Fig4F-Input-IB-HA.jpg
- Figure4-source data5-Related to Figure4F/Fig4F-Input-IB-Tim-3.jpg
- Figure4-source data5-Related to Figure4F/Fig4F-Input-IB-V5.jpg
- Figure4-source data5-Related to Figure4F/Fig4F-IP-IB-HA.jpg
- Figure4-source data5-Related to Figure4F/Fig4F-IP-IB-V5.jpg
- Figure4-source data5-Related to Figure4F/Fig4F-a┬-actin.jpg
