# Supplementary material for: Ubiquitination and degradation of NF90 by Tim-3 inhibits antiviral innate immunity
Source: eLife. 2021 Jun 10;10:e66501. doi: 10.7554/eLife.66501 (PMC8225388; doi:10.7554/eLife.66501)
Supplement: Figure 5—source code 1. [file elife-66501-fig5-code1.zip]

Archive with 5 entries (4 files):
- Figure 5í¬source code 1-Related to Figure 5E/
- Figure 5í¬source code 1-Related to Figure 5E/Input-IB-Flag.jpg
- Figure 5í¬source code 1-Related to Figure 5E/Input-IB-HA.jpg
- Figure 5í¬source code 1-Related to Figure 5E/IP-IB-Flag.jpg
- Figure 5í¬source code 1-Related to Figure 5E/IP-IB-HA.jpg
