# Supplementary material for: Ubiquitination and degradation of NF90 by Tim-3 inhibits antiviral innate immunity
Source: eLife. 2021 Jun 10;10:e66501. doi: 10.7554/eLife.66501 (PMC8225388; doi:10.7554/eLife.66501)
Supplement: Figure 5—source data 1. [file elife-66501-fig5-data1.zip]

Archive with 6 entries (5 files):
- Figure5-source data1-Related to Figure5A/
- Figure5-source data1-Related to Figure5A/Fig 5A-Input-IB-Tim-3.jpg
- Figure5-source data1-Related to Figure5A/Fig 5A-Input-IB-V5.jpg
- Figure5-source data1-Related to Figure5A/Fig 5A-a┬-actin.jpg
- Figure5-source data1-Related to Figure5A/Fig5A-IP-IB-Tim-3.jpg
- Figure5-source data1-Related to Figure5A/Fig5A-IP-IB-V5.jpg
