# Supplementary material for: Ubiquitination and degradation of NF90 by Tim-3 inhibits antiviral innate immunity
Source: eLife. 2021 Jun 10;10:e66501. doi: 10.7554/eLife.66501 (PMC8225388; doi:10.7554/eLife.66501)
Supplement: Figure 5—source data 3. [file elife-66501-fig5-data3.zip]

Archive with 6 entries (5 files):
- Figure5-source data3-Related to Figure5C/
- Figure5-source data3-Related to Figure5C/Fig5C Input -IB-Flag.jpg
- Figure5-source data3-Related to Figure5C/Fig5C Input-IB HA-Ub-K48.jpg
- Figure5-source data3-Related to Figure5C/Fig5C Input-IB- V5.jpg
- Figure5-source data3-Related to Figure5C/Fig5C IP-IB-Flag.jpg
- Figure5-source data3-Related to Figure5C/Fig5C-IP-IB-HA-Ub-K48.jpg
