# Supplementary material for: Ubiquitination and degradation of NF90 by Tim-3 inhibits antiviral innate immunity
Source: eLife. 2021 Jun 10;10:e66501. doi: 10.7554/eLife.66501 (PMC8225388; doi:10.7554/eLife.66501)
Supplement: Figure 5—source data 4. [file elife-66501-fig5-data4.zip]

Archive with 7 entries (6 files):
- Figure5-source data4-Related to Figure5D/
- Figure5-source data4-Related to Figure5D/Fig5D-Input-IB-Flag.jpg
- Figure5-source data4-Related to Figure5D/Fig5D-Input-IB-HA.jpg
- Figure5-source data4-Related to Figure5D/Fig5D-Input-IB-V5.jpg
- Figure5-source data4-Related to Figure5D/Fig5D-Input-IB-a┬-actin-MG132.jpg
- Figure5-source data4-Related to Figure5D/Fig5D-IP-IB-Flag.jpg
- Figure5-source data4-Related to Figure5D/Fig5D-IP-IB-HA.jpg
