# Supplementary material for: Ubiquitination and degradation of NF90 by Tim-3 inhibits antiviral innate immunity
Source: eLife. 2021 Jun 10;10:e66501. doi: 10.7554/eLife.66501 (PMC8225388; doi:10.7554/eLife.66501)
Supplement: Figure 5—source data 5. [file elife-66501-fig5-data5.zip]

Archive with 3 entries (2 files):
- Figure5-source data5-Related to Figure5E/
- Figure5-source data5-Related to Figure5E/Fig 5E Actin.jpg
- Figure5-source data5-Related to Figure5E/Fig 5E-Flag.jpg
