# Supplementary material for: Ubiquitination and degradation of NF90 by Tim-3 inhibits antiviral innate immunity
Source: eLife. 2021 Jun 10;10:e66501. doi: 10.7554/eLife.66501 (PMC8225388; doi:10.7554/eLife.66501)
Supplement: Figure 6—source data 1. [file elife-66501-fig6-data1.zip]

Archive with 11 entries (10 files):
- Figure6-source data1-Related to Figure6A/
- Figure6-source data1-Related to Figure6A/Fig6A- ERK.jpg
- Figure6-source data1-Related to Figure6A/Fig6A-elf2a.jpg
- Figure6-source data1-Related to Figure6A/Fig6A-NF90.jpg
- Figure6-source data1-Related to Figure6A/Fig6A-P38.jpg
- Figure6-source data1-Related to Figure6A/Fig6A-p-elf2a.jpg
- Figure6-source data1-Related to Figure6A/Fig6A-p-ERK.jpg
- Figure6-source data1-Related to Figure6A/Fig6A-PKR.jpg
- Figure6-source data1-Related to Figure6A/Fig6A-p-P38.jpg
- Figure6-source data1-Related to Figure6A/Fig6A-P-PKR.jpg
- Figure6-source data1-Related to Figure6A/Fig6A-a┬-actin.jpg
