# Supplementary material for: Ubiquitination and degradation of NF90 by Tim-3 inhibits antiviral innate immunity
Source: eLife. 2021 Jun 10;10:e66501. doi: 10.7554/eLife.66501 (PMC8225388; doi:10.7554/eLife.66501)
Supplement: Figure 7—source data 7. [file elife-66501-fig7-data7.zip]

Archive with 2 entries (1 files):
- Figure7-source data7-Related to Figure7G/
- Figure7-source data7-Related to Figure7G/Fig.7G.pzfx
