# Supplementary material for: Ubiquitination and degradation of NF90 by Tim-3 inhibits antiviral innate immunity
Source: eLife. 2021 Jun 10;10:e66501. doi: 10.7554/eLife.66501 (PMC8225388; doi:10.7554/eLife.66501)
Supplement: Figure 7—source data 11. [file elife-66501-fig7-data11.zip]

Archive with 10 entries (8 files):
- Figure7-source data11-Related to Figure7K/
- Figure7-source data11-Related to Figure7K/Fig.7K/
- Figure7-source data11-Related to Figure7K/Fig.7K/._Image_27815 Tim-3++ PBS 10.jpg
- Figure7-source data11-Related to Figure7K/Fig.7K/._Image_27823 Tim-3++ VSV 10.jpg
- Figure7-source data11-Related to Figure7K/Fig.7K/._Image_27831 Tim-3-- PBS 10.jpg
- Figure7-source data11-Related to Figure7K/Fig.7K/._Image_27839 Tim-3-- VSV 10.jpg
- Figure7-source data11-Related to Figure7K/Fig.7K/Image_27815 Tim-3++ PBS 10.jpg
- Figure7-source data11-Related to Figure7K/Fig.7K/Image_27823 Tim-3++ VSV 10.jpg
- Figure7-source data11-Related to Figure7K/Fig.7K/Image_27831 Tim-3-- PBS 10.jpg
- Figure7-source data11-Related to Figure7K/Fig.7K/Image_27839 Tim-3-- VSV 10.jpg
